# Supplementary material for: Boric Acid as A Low-Temperature Graphitization Aid and Its Impact on Structure and Properties of Cellulose-Based Carbon Fibers
Source: Polymers (Basel). 2023 Nov 2;15(21):4310. doi: 10.3390/polym15214310 (PMC10648134; doi:10.3390/polym15214310)
Supplement: Supplementary file 1 [file polymers-15-04310-s001.zip]

Archive with 1 entries (1 files):
- polymers-2665454-supplementary.pdf
